# Supplementary material for: Protocol: optimising hydroponic growth systems for nutritional and physiological analysis of Arabidopsis thaliana and other plants
Source: Plant Methods. 2013 Feb 5;9:4. doi: 10.1186/1746-4811-9-4 (PMC3610267; doi:10.1186/1746-4811-9-4)
Supplement: Additional file 1 — Growth solutions used in this manuscript. [file 1746-4811-9-4-S1.xlsx]

## Sheet: Optimized Solutions
	Germination Medium
	Macronutrients	FW	g to make 1 L stock	Stock Conc (M)	Vol of stock (mL) for 1L	Final conc (mM)
	NH4NO3	80	80	1	0	0
	KNO3	101.1	101.1	1	0	0
	CaCl2	1M Solution		1	0.75	0.75
	KCl	74.55	74.55	1	1	1
	Ca(NO3)2•4H20	236.1	94.4	0.4	0.625	0.25
	MgSO4•7H20	246.5	98.6	0.4	2.5	1
	KH2PO4	136.1	13.61	0.1	2	0.2
	Micronutrients	FW	g to make 1 L stock	Stock Conc (mM)	Vol of stock (mL) for 1L	Final conc (uM)
	NaFe(III)EDTA	367.1	18.4	50	1	50
	H3BO3	61.8	3.09	50	1	50
	MnCl2•4H20	197.9	0.99	5	1	5
	ZnSO4•7H20	287.5	2.875	10	1	10
	CuSO4•5H20	249.7	0.125	0.5	1	0.5
	Na2MoO3	242	0.0245	0.1	1	0.1
	pH with NaOH to 5.6
	0.7% Agar	7g per 1000ml
	MACRONUTRIENTS			MICRONUTRIENTS
	Final Conc of i	mM	Activity	Final Conc of i	mM	Activity
	K	1.2	4.79	Fe	0.01	25 pM
	Ca	1	1.05	Mn	0.005	23nM
	Mg	1	1.03	Zn	0.01	50 uM
	NH4	0	1.72	Cu	0.0005	23 nM
	Cl	2.51	3.19	Mo	0.0001	31 nM
	NO3	0.5	7.75
	SO4	1.0105	0.893
	PO4	0.2	1.8 pM
	Na	0.1012	1.38
	Basal Nutrient Solution
	Macronutrients	FW	g to make 1 L stock	Stock Conc (M)	Vol of stock (mL) for 1L	Final conc (mM)
	NH4NO3	80	80	1	2	2
	KNO3	101.1	101.1	1	3	3
	CaCl2	1M solution		1	0.1	0.1
	KCl	74.55	74.55	1	2	2
	Ca(NO3)2•4H20	236.1	94.4	0.4	5	2
	MgSO4•7H20	246.5	98.6	0.4	5	2
	KH2PO4	136.1	13.61	0.1	6	0.6
	NaCl	58.44	58.44	1	1.5	1.5
	Micronutrients	FW	g to make 1 L stock	Stock Conc (mM)	Vol of stock (mL) for 1L	Final conc (uM)
	NaFe(III)EDTA	367.1	18.4	50	1	50
	H3BO3	61.8	3.09	50	1	50
	MnCl2•4H20	197.9	0.99	5	1	5
	ZnSO4•7H20	287.5	2.875	10	1	10
	CuSO4•5H20	249.7	0.125	0.5	1	0.5
	Na2MoO3	242	0.0245	0.1	1	0.1
	pH with NaOH to 5.6
	0.7% Agar	7g per 1000ml
	MACRONUTRIENTS			MICRONUTRIENTS
	Final Conc of i	mM	Activity	Final Conc of i	mM	Activity
	K	5.6	4.79	Fe	0.01	25 pM
	Ca	2.1	1.05	Mn	0.005	23nM
	Mg	2	1.03	Zn	0.01	50 uM
	NH4	2	1.72	Cu	0.0005	23 nM
	Cl	3.71	3.19	Mo	0.0001	31 nM
	NO3	9	7.75
	SO4	2.0105	0.893
	PO4	0.6	1.8 pM
	Na	1.5502	1.38

## Sheet: Ca Solutions
	Low Calcium Nutrient Solution
	Macronutrients	FW	g to make 1 L stock	Stock Conc (M)	Vol of stock (mL) for 1L	Final conc (mM)
	NH4NO3	80	80	1	2	2
	KNO3	101.1	101.1	1	5	5
	CaCl2	1M Solution		1	0.05	0.05
	MgSO4•7H20	246.5	98.6	0.4	4.5	1.8
	KH2PO4	136.1	13.61	0.1	6	0.6
	NaCl	58.44	58.44	1	0.4	0.4
	NaNO3			1	1.2	1.2
	Mg(NO3)2•6H20	256.41	102.564	0.4	0.5	0.2
	Micronutrients	FW	g to make 1 L stock	Stock Conc (mM)	Vol of stock (mL) for 1L	Final conc (uM)
	NaFe(III)EDTA	367.1	18.4	50	1	50
	H3BO3	61.8	3.09	50	1	50
	MnCl2•4H20	197.9	0.99	5	1	5
	ZnSO4•7H20	287.5	2.875	10	1	10
	CuSO4•5H20	249.7	0.125	0.5	1	0.5
	Na2MoO3	242	0.0245	0.1	1	0.1
	pH with NaOH to 5.6
	0.7% Agar	7g per 1000ml
	MACRONUTRIENTS				MICRONUTRIENTS
	Final Conc of i	mM	Activity	Activity in BNS	Final Conc of i	mM	Activity
	K	5.6	4.87	4.79	Fe	0.005	25 pM
	Ca	0.05	25uM	1.05	Mn	0	23nM
	Mg	2	1.08	1.03	Zn	0.05	41 uM
	NH4	2	1.74	1.72	Cu	0.0001	27 nM
	Cl	0.51	0.45	3.19	Mo	0.01	30nM
	NO3	8.6	7.55	7.75
	SO4	1.8105	0.942	0.893
	PO4	0.6	1.89pM	1.8 pM
	Na	1.6502	1.44	1.38
	High Calcium Nutrient Solution
	Macronutrients	FW	g to make 1 L stock	Stock Conc (M)	Vol of stock (mL) for 1L	Final conc (mM)
	NH4NO3	80	80	1	0	0
	KNO3	101.1	101.1	1	0	0
	CaCl2	1M Solution		1	5	5
	KCl	74.55	74.55	1	5.2	5.2
	Ca(NO3)2•4H20	236.1	94.44	0.4	12.125	4.85
	MgSO4•7H20	246.5	98.6	0.4	5	2
	KH2PO4	136.1	13.61	0.1	7	0.7
	NH4Cl	53.49	53.49	1	2.1	2.1
	CaSO4•2H20	172.17	Soluble up to 15 mM in H20	g to be added for 1 mM	0.17217	1
	MgCl2	1M Solution		1	0.5	0.5
	NaCl	58.44	58.44	1	1.5	1.5
	NaOH	pH5.6				0.051
	Micronutrients	FW	g to make 1 L stock	Stock Conc (mM)	Vol of stock (mL) for 1L	Final conc (uM)
	NaFe(III)EDTA	367.1	18.4	50	1	50
	H3BO3	61.8	3.09	50	1	50
	MnCl2•4H20	197.9	0.99	5	1.4	7
	ZnSO4•7H20	287.5	2.875	10	1	10
	CuSO4•5H20	249.7	0.125	0.5	1.4	0.7
	Na2MoO3	242	0.0245	0.1	1	0.1
	pH with NaOH to 5.6
	0.7% Agar	7g per 1000ml
	MACRONUTRIENTS				MICRONUTRIENTS
	Final Conc of i	mM	Activity	Activity in BNS	Final Conc of i	mM	Activity
	K	5.9	4.79	4.79	Fe	0.007	25 pM
	Ca	10.85	4.45	1.05	Mn	0	23nM
	Mg	2.5	1.08	1.03	Zn	0.05	41 uM
	NH4	2.1	1.72	1.72	Cu	0.0001	27 nM
	Cl	18.314	1.5	3.19	Mo	0.01	30nM
	NO3	9.7	7.88	7.75
	SO4	3.0107	0.895	0.893
	PO4	0.7	1.89pM	1.8 pM
	Na	1.6522	1.35	1.38

## Sheet: K Solutions
	Low Potassium Nutrient Solution
	Macronutrients	FW	g to make 1 L stock	Stock Conc (M)	Vol of stock (mL) for 1L	Final conc (mM)
	NH4NO3	80	80	1	1.4	1.4
	KNO3	101.1	101.1	1	0.05	0.05
	CaCl2	1M Solution		1	5	5
	KCl	74.55	74.55	1	0	0
	Ca(NO3)2•4H20	236.1	94.44	0.4	5	2
	MgSO4•7H20	246.5	98.6	0.4	4.75	1.9
	KH2PO4	136.1	13.61	0.1	0	0
	NH4H2PO4	115.03	115.03	1	0.5	0.5
	HNO3 (70%)		Use concentrated nitric acid	15.8	0.158	2.5
	MgCl2	1M Solution		1	0.1	0.1
	Micronutrients	FW	g to make 1 L stock	Stock Conc (mM)	Vol of stock (mL) for 1L	Final conc (uM)
	NaFe(III)EDTA	367.1	18.4	50	1	50
	H3BO3	61.8	3.09	50	1	50
	MnCl2•4H20	197.9	0.99	5	1	5
	ZnSO4•7H20	287.5	2.875	10	1	10
	CuSO4•5H20	249.7	0.125	0.5	1	0.5
	Na2MoO3	242	0.0245	0.1	1	0.1
	pH with NaOH to 5.6
	MACRONUTRIENTS				MICRONUTRIENTS
	Final Conc of i	mM	Activity	Activity in BNS	Final Conc of i	mM	Activity
	K	0.05	43 uM	4.79	Fe	0.005	25 pM
	Ca	2.05	1.07	1.05	Mn	0	23nM
	Mg	2	1.09	1.03	Zn	0.05	41 uM
	NH4	2	1.74	1.72	Cu	0.0001	27 nM
	Cl	0.31	0.27	3.19	Mo	0.01	30nM
	NO3	7.95	6.95	7.75
	SO4	1.9105	0.886	0.893
	PO4	0.6	1.89pM	1.8 pM
	Na	2.5502	2.22	1.38
	High Potassium Nutrient Solution
	Macronutrients	FW	g to make 1 L stock	Stock Conc (M)	Vol of stock (mL) for 1L	Final conc (mM)
	NH4NO3	80	80	1	0	0
	KNO3	101.1	101.1	1	9.7	9.7
	CaCl2	1M Solution		1	2.55	2.55
	KCl	74.55	74.55	1	20	20
	Ca(NO3)2•4H20	236.1	94.44	0.4	0	0
	MgSO4•7H20	246.5	98.6	0.4	6.375	2.55
	KH2PO4	136.1	13.61	0.1	0	0
	NH4Cl	53.49	53.49	1	2	2
	CaSO4•2H20	172.17		g to be added for 1 mM	0.17217	0
	MgCl2	1M Solution		1	0	0
	NaH2PO4•H20	138.01	138.01	1	0.7	0.7
	NaCl	58.44	58.44	1	1.5	1.5
	Micronutrients	FW	g to make 1 L stock	Stock Conc (mM)	Vol of stock (mL) for 1L	Final conc (uM)
	NaFe(III)EDTA	367.1	18.4	50	1	50
	H3BO3	61.8	3.09	50	1	50
	MnCl2•4H20	197.9	0.99	5	1.2	6
	ZnSO4•7H20	287.5	2.875	10	1	10
	CuSO4•5H20	249.7	0.125	0.5	1.4	0.7
	Na2MoO3	242	0.0245	0.1	1	0.1
	pH with NaOH to 5.6
	MACRONUTRIENTS				MICRONUTRIENTS
	Final Conc of i	mM	Activity	Activity in BNS	Final Conc of i	mM	Activity
	K	29.7	23.9	4.79	Fe	0.05	25 pM
	Ca	2.55	1.02	1.05	Mn	0.006	23nM
	Mg	2.55	1.04	1.03	Zn	0.01	41 uM
	NH4	2	1.63	1.72	Cu	0.0007	27 nM
	Cl	28.612	23	3.19	Mo	0.0001	30nM
	NO3	9.7	7.85	7.75
	SO4	2.5607	0.908	0.893
	PO4	0.7	1.99pM	1.8 pM
	Na	2.2502	1.82	1.38

## Sheet: Na Solutions
	Low Sodium Nutrient Solution
	Macronutrients	FW	g to make 1 L stock	Stock Conc (M)	Vol of stock (mL) for 1L	Final conc (mM)
	NH4NO3	80	80	1	2	2
	KNO3	101.1	101.1	1	3	3
	CaCl2	1M Solution		1	0.1	0.1
	KCl	74.55	74.55	1	2	2
	Ca(NO3)2•4H20	236.1	94.4	0.4	5	2
	MgSO4•7H20	246.5	98.6	0.4	5	2
	KH2PO4	136.1	13.61	0.1	6	0.6
	Micronutrients	FW	g to make 1 L stock	Stock Conc (mM)	Vol of stock (mL) for 1L	Final conc (uM)
	NaFe(III)EDTA	367.1	18.4	50	1	50
	H3BO3	61.8	3.09	50	1	50
	MnCl2•4H20	197.9	0.99	5	1	5
	ZnSO4•7H20	287.5	2.875	10	1	10
	CuSO4•5H20	249.7	0.125	0.5	1	0.5
	Na2MoO3	242	0.0245	0.1	1	0.1
	pH with NaOH to 5.6
	MACRONUTRIENTS				MICRONUTRIENTS
	Final Conc of i	mM	Activity	Activity in BNS	Final Conc of i	mM	Activity
	K	5.6	4.82	4.79	Fe	0.01	25 pM
	Ca	2.1	1.05	1.05	Mn	0.005	23nM
	Mg	2	1.04	1.03	Zn	0.01	50 uM
	NH4	2	1.72	1.72	Cu	0.0005	23 nM
	Cl	2.21	1.9	3.19	Mo	0.0001	31 nM
	NO3	9	7.79	7.75
	SO4	2.0105	0.906	0.893
	PO4	0.6	1.8 pM	1.8 pM
	Na	0.1012	87uM	1.38
	High Sodium Nutrient Solution
	Macronutrients	FW	g to make 1 L stock	Stock Conc (M)	Vol of stock (mL) for 1L	Final conc (mM)
	NH4NO3	80	80	1	2.25	2.25
	KNO3	101.1	101.1	1	0.18	0.18
	KCl	74.55	74.55	1	5.54	5.54
	Ca(NO3)2•4H20	236.1	94.4	0.4	8.75	3.5
	MgSO4•7H20	246.5	98.6	0.4	8.625	3.45
	KH2PO4	136.1	13.61	0.1	7.65	0.765
	MgCl2	1M Solution		1	0.08	0.08
	NaCl	58.44	58.44	1	97.8	97.8
	NaNO3	1M Solution		1	0.92	0.92
	Micronutrients	FW	g to make 1 L stock	Stock Conc (mM)	Vol of stock (mL) for 1L	Final conc (uM)
	NaFe(III)EDTA	367.1	18.4	50	1	50
	H3BO3	61.8	3.09	50	1	50
	MnCl2•4H20	197.9	0.99	5	1.6	8
	ZnSO4•7H20	287.5	2.875	10	1	10
	CuSO4•5H20	249.7	0.125	0.5	1.6	0.8
	Na2MoO3	242	0.0245	0.1	1	0.1
	pH with NaOH to 5.6
	MACRONUTRIENTS				MICRONUTRIENTS
	Final Conc of i	mM	Activity	Activity in BNS	Final Conc of i	mM	Activity
	K	6.485	4.79	4.79	Fe	0.05	25 pM
	Ca	3.5	1.05	1.05	Mn	0.008	23nM
	Mg	3.53	1.04	1.03	Zn	0.01	41 uM
	NH4	2.25	1.72	1.72	Cu	0.0008	27 nM
	Cl	103.516	78	3.19	Mo	0.0001	30nM
	NO3	10.35	7.85	7.75
	SO4	3.4608	0.9	0.893
	PO4	0.765	1.88pM	1.8 pM
	Na	98.8212	73	1.38

## Sheet: Mg Solutions
	Low Magnesum Nutrient Solution
	Macronutrients	FW	g to make 1 L stock	Stock Conc (M)	Vol of stock (mL) for 1L	Final conc (mM)
	NH4NO3	80	80	1	2.3	2.3
	KNO3	101.1	101.1	1	3	3
	CaCl2	1M solution		1	0.4	0.4
	KCl	74.55	74.55	1	1	1
	Ca(NO3)2•4H20	236.1	94.4	0.4	4.25	1.7
	MgSO4•7H20	246.5	98.6	0.4	0.05	0.02
	KH2PO4	136.1	13.61	0.1	6	0.6
	MgCl2	1M Solution		1	0
	K2SO4	174.26	17.426	0.1	5	0.5
	NaCl	58.44	58.44	1	1.7	1.7
	Micronutrients	FW	g to make 1 L stock	Stock Conc (mM)	Vol of stock (mL) for 1L	Final conc (uM)
	NaFe(III)EDTA	367.1	18.4	50	1	50
	H3BO3	61.8	3.09	50	1	50
	MnCl2•4H20	197.9	0.99	5	2	10
	ZnSO4•7H20	287.5	2.875	10	10	100
	CuSO4•5H20	249.7	0.125	0.5	1	0.5
	Na2MoO3	242	0.0245	0.1	1	0.1
	pH with NaOH to 5.6
					MICRONUTRIENTS
	Final Conc of i	mM	Activity	Activity in BNS	Final Conc of i	mM	Activity
	K	5.6	4.885	4.79	Fe	0.05	114 pM
	Ca	2.1	1.1723	1.05	Mn	0.01	5.65 uM
	Mg	0.02	0.011462	1.03	Zn	0.1	55.8 uM
	NH4	2.3	2.0169	1.72	Cu	0.0005	256 nM
	Cl	3.52	3.079	3.19	Mo	0.0001	46.2 nM
	NO3	8.7	7.6023	7.75
	SO4	0.6205	0.30646	0.893
	PO4	0.6	2.0 pM	1.8 pM
	Na	1.8012	1.5757	1.38
	High Magnesium Nutrient Solution
	Macronutrients	FW	g to make 1 L stock	Stock Conc (M)	Vol of stock (mL) for 1L	Final conc (mM)
	NH4NO3	80	80	1	2.3	2.3
	KNO3	101.1	101.1	1	3	3
	CaCl2	1M Solution		1	1.1	1.1
	KCl	74.55	74.55	1	2	2
	Ca(NO3)2•4H20	236.1	94.4	0.4	6.25	2.5
	MgSO4•7H20	246.5	98.6	0.4	11.25	4.5
	KH2PO4	136.1	13.61	0.1	6	0.6
	MgCl2	1M Solution		0.5	92.4	46.2
	K2SO4	174.26	17.426	0.1	2	0.2
	NaCl	58.44	58.44	1	1.7	1.7
	Micronutrients	FW	g to make 1 L stock	Stock Conc (mM)	Vol of stock (mL) for 1L	Final conc (uM)
	NaFe(III)EDTA	367.1	18.4	50	1	50
	H3BO3	61.8	3.09	50	1	50
	MnCl2•4H20	197.9	0.99	5	2	10
	ZnSO4•7H20	287.5	2.875	10	15	150
	CuSO4•5H20	249.7	0.125	0.5	2	1
	Na2MoO3	242	0.0245	0.1	5	0.5
	pH with NaOH to 5.6
	MACRONUTRIENTS				MICRONUTRIENTS
	Final Conc of i	mM	Activity	Activity in BNS	Final Conc of i	mM	Activity
	K	6	4.82	4.79	Fe	0	104 pM
	Ca	3.6	1.0214	1.05	Mn	0	2.99 uM
	Mg	50.7	14.165	1.03	Zn	0.15	42.05 uM
	NH4	2.3	1.7238	1.72	Cu	0.001	277 nM
	Cl	98.32	70.096	3.19	Mo	0.0005	27.6 nM
	NO3	10.3	7.7481	7.75
	SO4	4.651	0.88037	0.893
	PO4	0.6	1.49 pM	1.8 pM
	Na	1.802	1.3204	1.38
