# Supplementary material for: Protocol: optimising hydroponic growth systems for nutritional and physiological analysis of Arabidopsis thaliana and other plants
Source: Plant Methods. 2013 Feb 5;9:4. doi: 10.1186/1746-4811-9-4 (PMC3610267; doi:10.1186/1746-4811-9-4)
Supplement: Additional file 6 — Excel file with extra columns needed to alter LiCOR gas exchange measurements for different size rosettes. [file 1746-4811-9-4-S6.xlsx]

## Sheet: mg 170412 cax_.xls
OPEN 6.1.4
Wed Apr 18 2012 13:06:47
Unit=	PSC-3066
LightSource=	6400-18 RGB Source	1	0.16
Config=	/User/Configs/UserPrefs/WholePlantChamber RGB.xml
Remark=
Area
10
Obs	HHMMSS	FTime	Photo	Trmmol	TChamAir	Tair	Tleaf	TBlk	CO2R	CO2S	H2OR	H2OS	RH_R	RH_S	Flow	PARi	PARo	Press	CsMch	HsMch	StableF	Status	fda	Trans	Area	fda(mod)	trans(out)	photo(mod)	trans(mod)
in	in	in	out	out	out	in	in	in	in	in	in	in	in	in	in	in	in	in	in	in	in	in	out	out
1	13:31:16	1545	3.42237	0.734256	22.0067	21.5336	22.0067	21.1101	500.368	492.793	11.0214	12.4729	42.6894	48.3116	499.545	299.981	26.8033	99.891	-2.33852	0.0280039	1	111115	0.499545	0.000734256	4.66	1.07198	0.00157566	7.34415	1.57566
